# Supplementary material for: HPV16 E7 modulates the cell surface expression of MET and CD109 via the AP2 complex
Source: Tumour Virus Res. 2024 Mar 12;17:200279. doi: 10.1016/j.tvr.2024.200279 (PMC10958106; doi:10.1016/j.tvr.2024.200279)
Supplement: Multimedia component 1 [file mmc1.xlsx]

## Sheet: Significant E7-Y25A surface pro
Significant	-Log p	Difference (Log2)	Cellular Protein
+	2.83219	-0.756095	A2ML1
+	0.660344	-0.573076	CCN1
+	2.80401	0.597548	SPINT1
+	0.894648	-0.155382	FLNB
+	1.94573	-1.35767	ALB
+	2.09181	-0.890121	VTN
+	0.836712	0.449162	ANXA1
+	0.753911	0.224012	HSPB1
+	1.89583	-0.645544	RPN1
+	1.21501	-0.445566	RPN2
+	0.870511	-0.641597	ATP1B1
+	2.60182	1.09411	SERPINE1
+	2.80273	0.892938	PCCA
+	1.82778	1.03252	PCCB
+	2.74564	2.21557	ATP5F1B
+	1.3667	0.483035	S100A6
+	4.02642	-1.07075	NPM1
+	1.3636	-0.336966	P4HB
+	2.39398	0.395658	PFN1
+	1.23437	0.310946	SLC3A2
+	1.58742	1.02567	LGALS1
+	3.0723	0.384181	TACSTD2
+	0.720435	-0.277691	UBB
+	2.51496	1.15282	HSPD1
+	2.09552	0.870579	PC
+	0.85859	1.06716	EEF2
+	2.05292	-0.849787	PDIA4
+	2.46513	-0.790637	JUP
+	1.12671	0.543501	RPS2
+	2.07421	1.67552	CD44
+	0.862113	0.399653	CDH3
+	1.02066	-0.222507	TGM1
+	3.36193	1.14699	ITGA6
+	2.30059	-1.33133	SFPQ
+	2.331	1.20403	ATP5F1A
+	1.43896	0.296554	ITGA3
+	1.14796	-0.418613	U2AF2
+	1.23788	-0.360662	ERP29
+	1.46735	-0.288092	PDIA3
+	1.91314	-3.13838	HNRNPH1
+	0.717493	0.324962	S100A11
+	1.86907	-1.16591	L1CAM
+	1.98152	0.315909	BSG
+	1.46423	-0.364623	HSPA9
+	1.14256	0.692969	MDH2
+	1.35279	-0.298586	HADHA
+	3.17637	-1.83945	VDAC2
+	0.635176	0.415446	LMAN1
+	1.06707	-1.16931	SERPINH1
+	1.59013	0.941594	BCAM
+	1.6806	-0.378197	HSD17B4
+	1.48368	0.681442	EPPK1
+	1.87471	1.09511	HSPE1
+	1.38325	0.385893	RPS7
+	2.63641	-1.19967	RPS8
+	0.880088	-0.573591	RPL11
+	0.981539	0.404719	PPIA
+	1.8828	0.606751	EEF1A1
+	0.873089	-0.308376	ERH
+	2.36397	0.199274	SRSF3
+	1.7306	-0.59075	PRDX1
+	2.01595	1.01335	PTK7
+	0.881077	0.229861	MSLN
+	1.97593	1.05185	ALCAM
+	1.08867	-0.38657	LAMB3
+	1.7916	-0.32017	LAMC2
+	1.92491	0.368617	DSG2
+	1.63748	-0.356372	GANAB
+	1.5751	-1.65004	ACOX1
+	1.73166	0.556667	PLEC
+	1.43765	0.471433	STEAP4
+	0.879758	0.222946	MYORG
+	2.54418	1.20512	SBSN
+	2.2405	1.01685	CD109
+	2.45209	-1.01157	S100A16
+	3.52631	0.792937	MCCC1
+	1.26297	1.4222	IMUP
+	2.39091	0.864686	MCCC2
+	0.62082	-0.721827	TECR
+	3.00025	-1.28121	VAPA
+	2.2973	1.00536	PTGFRN
+	2.96475	-0.774529	SLC25A13
+	4.84426	-2.29792	GSTK1
+	1.47832	0.709861	F11R
+	2.51593	-1.56849	MTCH2
+	1.67725	0.642899	PLXNB2
+	2.36691	-1.15777	ACTN4
+	2.239	-1.31416	ACTN1
+	0.929516	0.609008	PLXNA2
+	1.99925	-2.34966	ACSL3
+	1.42229	0.278626	EGFR
+	2.1605	-1.08388	LMNA
+	3.89551	2.37322	ALDOA
+	3.12922	1.02906	GAPDH
+	1.6016	-0.297244	ATP1A1
+	4.05818	-0.83624	SLC25A5
+	2.59373	-1.08386	SLC25A6
+	1.05123	0.200791	ITGB1
+	2.5082	0.753509	ANXA2
+	1.20104	0.179127	TUBB
+	1.96366	0.644882	HSP90AB1
+	2.02186	0.790996	HSP90AA1
+	0.866721	0.31188	MET
+	1.32929	1.11227	CALM1
+	1.78823	0.832186	HLA-C
+	1.77874	0.909368	HLA-A
+	1.12974	-0.876324	PTPRF
+	2.27158	-0.607722	HSPA5
+	2.12535	-0.531977	HSPA8
+	1.94001	-0.337744	HSPA1A
+	3.0116	-2.66097	CKMT1A
+	1.02749	0.248589	MIF
+	1.05529	0.198793	PKM
+	2.44099	0.841451	ITGB4
+	1.75382	-0.636652	ATP2A2
+	0.925887	-0.880335	NCL
+	1.95971	-0.552883	HK1
+	1.79322	-0.376137	PPIB
+	2.23665	-1.39683	STOM
+	1.07354	0.396231	EPHA2
+	1.20117	0.322313	EPHA4
+	2.28112	-1.45277	CTNNA1
+	0.83031	-0.19949	CTNNB1
+	2.11058	1.61402	MYH9
+	0.781323	0.218328	KRT6A
+	0.922946	0.319463	KRT76
+	3.35701	-1.61201	TMPO
+	1.97835	-1.16586	HNRNPM
+	3.25005	-0.34191	HADHB
+	2.93384	1.67898	MYL6
+	1.83707	-0.49104	ACTG1
+	1.97007	-0.450169	ACTB
+	1.58248	-0.568784	ACTC1
+	2.24532	-0.514044	ACTBL2
+	1.60842	0.304978	TUBA1B
+	2.07692	0.393638	TUBA4A
+	1.82107	-1.56984	HBA1
+	2.05179	-0.89765	PRKDC
+	2.86366	1.1305	EFNB1
+	4.3288	-2.54629	HNRNPU
+	2.54692	-1.08217	CAV1
+	1.57666	-1.14849	AHNAK
+	3.29967	0.433852	PTPRK
+	3.20743	2.41669	TGFBI
+	2.23006	-0.277292	LAMA3
+	0.506741	-0.48135	MYOF
+	1.29632	-0.93394	LUC7L2
+	0.800132	0.871672	TPM2
	0	NaN	ILVBL
	0	NaN	PGRMC1
	0	NaN	MGST3
	0.244689	-0.108151	MYL12B
	0	-1.18863	PGRMC2
	0	NaN	NUDT21
	0	NaN	AKAP8
	0	NaN	CALU
	0	NaN	OPA1
	0	NaN	CTNND1
	0	NaN	SEC22B
	0	NaN	NDUFS3
	0	NaN	SF3B1
	0	NaN	NUP155
	0	0.498025	MPZL1
	0	NaN	AIFM1
	0	NaN	CYB5R3
	0	NaN	MT-CO2
	0	0.933538	GOT2
	0	NaN	LYZ
	0	-1.49118	HBD
	0	-0.757504	CRYAB
	0.164964	0.0804815	FN1
	0	NaN	ALB
	0	NaN	TFRC
	0	0.837267	CSTB
	0	0.964444	PRNP
	0	0.388878	CAPNS1
	0.455089	0.338211	TPM3
	1.19939	-0.0666265	ITGAV
	0	NaN	CTSD
	0	NaN	FH
	0	NaN	SNRNP70
	0	NaN	ANXA5
	0	NaN	RPSA
	0	NaN	ACAA1
	0	-0.242725	DBT
	0	NaN	ANXA3
	0.575549	0.155887	CDH1
	0.455269	0.210692	XRCC6
	0	NaN	XRCC5
	0	NaN	COX4I1
	0	NaN	F3
	0	NaN	ANXA8
	0	NaN	HNRNPL
	0.383954	0.0804501	ITGA2
	0	NaN	PTPN1
	0.011975	-0.0104179	ITGB6
	0	NaN	RPL17
	0	NaN	COX5A
	0.252476	0.0220652	FLNA
	0.350674	-0.127684	VDAC1
	0.32183	-0.117322	TGM2
	0	NaN	PCMT1
	0	-0.329415	UBA1
	0	NaN	HNRNPA2B1
	0	1.21309	UQCRC2
	0.182096	-0.0494986	RPS3
	0.108985	0.0447865	RPL13
	0	0.774579	EEF1G
	0	0.614895	CANX
	0.156358	0.0385513	TKT
	0	NaN	EEF1D
	0.271497	0.151224	PRDX6
	0	NaN	PRDX5
	0	NaN	HMOX2
	0	-0.268943	LRPAP1
	0	2.10494	UQCRC1
	0	NaN	HNRNPH3
	0	NaN	PRDX2
	0	NaN	DSG3
	0	NaN	RPL9
	0	NaN	RPL22
	0.0207958	-0.0205669	TIMP3
	0	NaN	FUS
	0	NaN	RPL4
	0	NaN	TAGLN2
	0	0.757988	RPS19
	0	0.0232811	DDOST
	0	NaN	RPL13A
	0	NaN	MATR3
	0	NaN	CRKL
	0	0.0241985	RPS5
	0	NaN	RPL29
	0	NaN	LGALS7
	0	NaN	ATP5PO
	0	NaN	FASN
	0	-0.839355	TUFM
	0	NaN	RBM25
	0	NaN	EMD
	0	NaN	BCAP31
	0	NaN	ALDH3A2
	0	NaN	HNRNPA3
	0	-2.73613	HNRNPF
	0	NaN	SLC25A1
	0	NaN	ACLY
	0	NaN	CTSC
	0	NaN	SLC16A1
	0	NaN	SUB1
	0	NaN	AK2
	0	NaN	CDH13
	0	NaN	HNRNPH2
	0	0.337748	RPS20
	0	0.198889	DSTN
	0	NaN	RPS3A
	0	NaN	HNRNPK
	0	NaN	RPS16
	0	NaN	RPS23
	0	NaN	SNRPD1
	0	NaN	RAB11A
	0	NaN	RPL23A
	0	-0.0265484	RPS6
	0.204068	-0.100533	RAN
	0	1.27833	RPS15
	0	NaN	RPL10A
	0	0.648287	FKBP1A
	0	-1.67016	RPL38
	0	NaN	CCT2
	0.055984	-0.0468655	RPL19
	0.440592	-0.238193	SLC25A3
	0	NaN	FABP5
	0	2.17471	DSC2
	0	NaN	CKAP4
	0	NaN	KHDRBS1
	0	NaN	SRSF1
	0	-1.41047	DHX9
	0	NaN	ECH1
	0	NaN	TRIM28
	0	NaN	NNT
	0	-0.0169735	FLNC
	0	NaN	DSC3
	0	-0.121231	KPNB1
	0	NaN	NECTIN1
	0	-2.2564	NONO
	0	NaN	SF3A1
	0	NaN	SF1
	0	NaN	ELAVL1
	0	-1.17272	TOR1AIP1
	0	NaN	ARL6IP4
	0	NaN	ATL3
	0	NaN	SLC25A24
	0	NaN	CAVIN1
	0	NaN	HACD2
	0	NaN	CCDC80
	0	NaN	SND1
	0	NaN	MAVS
	0	NaN	DDX42
	0	NaN	MISP
	0	NaN	PELP1
	0	NaN	CCAR2
	0	NaN	PROM2
	0	NaN	DCBLD1
	0	NaN	CMAS
	0	NaN	SNRNP27
	0	NaN	PSPC1
	0	NaN	HTRA1
	0	NaN	KHSRP
	0	NaN	IGSF8
	0	NaN	FUBP1
	0	NaN	FUBP3
	0	NaN	NECTIN4
	0	NaN	RBM14
	0	NaN	CDC5L
	0	NaN	PARK7
	0	NaN	ESYT1
	0	0.372543	CDCP1
	0	NaN	CELSR2
	0	-1.5212	RTN4
	0	NaN	FAT2
	0	NaN	SUSD2
	0	NaN	PUF60
	0	-0.664647	CROT
	0	0.010169	SLC39A10
	0	NaN	CORO1C
	0	NaN	PRPF19
	0	NaN	PROCR
	0	NaN	CLCA2
	0	NaN	VDAC3
	0	NaN	HYOU1
	0	NaN	ST14
	0	-0.617769	ADGRG1
	0	0.434641	CES2
	0	NaN	ACOX3
	0	NaN	DHX15
	0	NaN	HTRA2
	0	-0.921295	SYNCRIP
	0	0.0654678	H2BC12
	0	-0.145827	PLXNA1
	0	NaN	LDHA
	0	2.13529	GLUD1
	0	NaN	MT2A
	0	-1.52503	GNAI2
	0	NaN	SERPINB2
	0	NaN	ENO1
	0.649762	0.143746	TUBB4B
	0.698437	0.13021	TUBB2A
	0.801252	0.147908	TUBB3
	0.314009	0.0865288	TUBB6
	0.298512	0.0686426	HSP90B1
	0	NaN	YES1
	0	NaN	LYN
	0	NaN	MELTF
	0	NaN	SNRPA
	0	NaN	HNRNPA1
	0	NaN	HLA-B
	0	NaN	KRT10
	0.208713	0.102502	KRT14
	0.205593	0.0875053	KRT17
	0.0256863	0.00402737	KRT13
	0	NaN	EZR
	0	NaN	DSP
	0	NaN	PGAM1
	0.393506	0.175961	MAOA
	0.283491	0.239183	NME2
	0.304502	-0.232187	CFL1
	0	NaN	ATP2B4
	0	NaN	PTBP1
	0	0.012763	EPHB2
	0	1.56334	SFN
	0	-0.0905113	YWHAZ
	0	NaN	YWHAQ
	0	1.3153	KRT2
	0	NaN	KRT1
	0.329723	0.173788	KRT5
	0	NaN	SERPINB5
	0	NaN	RPL3
	0	NaN	IQGAP1
	0	NaN	FXR1
	0	NaN	RAB5C
	0	NaN	RAB5B
	0.0129339	-0.00197887	ATP1B3
	0.311164	-0.120635	VCP
	0	-1.00709	RAB2A
	0	NaN	RAB1C
	0	NaN	RAP1B
	0	NaN	RPS13
	0	0.469068	RPS4X
	0	NaN	SIRPA
	0	NaN	GTF2I
	0	NaN	CYCS
	0	NaN	SRSF2
	0.220061	0.267669	SLC7A5
	0	NaN	TAGLN
	0	NaN	RBBP4
	0	NaN	ILF3
	0	NaN	ACACA
	0	NaN	CBX3
	0	NaN	HNRNPD
	0	NaN	RBM39
	0	NaN	FAT1
	0	NaN	PCBP1
	0	NaN	SAFB
	0	NaN	DDX17
	0	NaN	DDX3X
	0	-2.04971	DDX5
	0	NaN	S100A14
	0	NaN	TIGAR
	0.013957	-0.00571632	FLRT3
	0	NaN	RRBP1
	0	NaN	LIMA1
	0	NaN	CYB5R1
	0	NaN	THRAP3
	0	-2.51967	PKP3
	0	NaN	SLC25A12
	0	NaN	TXN
	0	NaN	SPRR1B
	0	-0.978501	CTNNA2
	0	0.187885	RPL24
	0	NaN	ANXA8L1
